# Supplementary material for: Multi-Scale Photoacoustic Assessment of Wound Healing Using Chitosan–Graphene Oxide Hemostatic Sponge
Source: Nanomaterials (Basel). 2021 Oct 28;11(11):2879. doi: 10.3390/nano11112879 (PMC8623563; doi:10.3390/nano11112879)
Supplement: Supplementary file 1 [file nanomaterials-11-02879-s001.zip]

Archive with 1 entries (1 files):
- nanomaterials-1438323-supplementary.pdf
